# Supplementary material for: Effects of pH and Osmotic Changes on the Metabolic Expressions of Bacillus subtilis Strain 168 in Metabolite Pathways including Leucine Metabolism
Source: Metabolites. 2022 Jan 25;12(2):112. doi: 10.3390/metabo12020112 (PMC8880083; doi:10.3390/metabo12020112)
Supplement: Supplementary file 1 [file metabolites-12-00112-s001.zip]

Archive with 1 entries (1 files):
- metabolites-1488752-supplementary.pdf
